# Supplementary material for: Transient Receptor Potential Vanilloid 4-Dependent Microglial Function in Myelin Injury and Repair
Source: Int J Mol Sci. 2023 Dec 4;24(23):17097. doi: 10.3390/ijms242317097 (PMC10706888; doi:10.3390/ijms242317097)
Supplement: Supplementary file 1 [file ijms-24-17097-s001.zip]

Archive with 1 entries (1 files):
- ijms-2643993-supplementary.pdf
